# Supplementary material for: Boundary Dpp promotes growth of medial and lateral regions of the Drosophila wing
Source: eLife. 2017 Jul 4;6:e22013. doi: 10.7554/eLife.22013 (PMC5560857; doi:10.7554/eLife.22013)
Supplement: Figure 1—source data 1. — This file contains numerical data on tissue size quantifications of Figure 1. DOI: http://dx.doi.org/10.7554/eLife.22013.004 [file elife-22013-fig1-data1.xlsx]

## Sheet: Figure 1A`
	Figure 1A'	ADULT WING - WING BLADE AREA - 25 ⁰C - males
		nub> GFP-i (wt)	nub> dpp-i 25782	nub> dpp-i 33628	nub> dpp-i 33767	nub> dpp-i 33618	nub> dpp-i 36779
		Wing blade (µm2)	Wing blade (µm2)	Wing blade (µm2)	Wing blade (µm2)	Wing blade (µm2)	Wing blade (µm2)
	n	16	17	15	16	16	16
	Average	1.15922e+06	63921.6	36891.6	26835.9	28009.6	21740.4
	Std Dev	48297.4	20146.1	5733.86	6892.2	3379.89	4681.42
	Student's t-Test (p-value) - wt		1.89736e-38	5.92264e-37	1.82852e-38	6.78914e-08	6.51099e-09
	% WT	100	5.51419	3.18246	2.315	2.41625	1.87544
	Std Dev (%)	4.16638	1.73791	0.494631	0.594555	0.291566	0.403842

## Sheet: Figure 1 1B`
	Figure 1B'	ADULT WING - WING BLADE AREA - 18 ⁰C - males
		tub-gal80ts, nub> GFP-i (wt)	tub-gal80ts, nub> dpp-i 25782	tub-gal80ts,nub> dpp-i 33628	tub-gal80ts,nub> dpp-i 33767	tub-gal80ts,nub> dpp-i 33618	tub-gal80ts,nub> dpp-i 36779
		Wing blade (µm2)	Wing blade (µm2)	Wing blade (µm2)	Wing blade (µm2)	Wing blade (µm2)	Wing blade (µm2)
	n	15	15	16	13	18	15
	Average	1.71414e+06	1.72654e+06	1.73146e+06	1.71001e+06	1.70479e+06	1.69787e+06
	Std Dev	37816.8	33643.4	29496	41719.2	27888.3	37973.4
	Student's t-Test (p-value) - wt		0.350808	0.171114	0.778563	0.105632	0.276266
	% WT	100	100.723	101.011	99.7592	99.4547	99.0512
	Std Dev (%)	2.20617	1.96271	1.72075	2.43383	1.62696	2.21531

## Sheet: Figure 1C´
	Figure 1C'	ADULT WING - WING BLADE AREA - 25 ⁰C - males
		tub-gal80ts, nub> GFP-i (wt)	tub-gal80ts, nub> dpp-i 25782	tub-gal80ts,nub> dpp-i 33628	tub-gal80ts,nub> dpp-i 33767	tub-gal80ts,nub> dpp-i 33618	tub-gal80ts,nub> dpp-i 36779
		Wing blade (µm2)	Wing blade (µm2)	Wing blade (µm2)	Wing blade (µm2)	Wing blade (µm2)	Wing blade (µm2)
	n	15	16	16	17	22	16
	Average	1.38122e+06	1.37801e+06	1.35455e+06	1.30723e+06	1.28334e+06	1.21114e+06
	Std Dev	20726.6	31795.4	36829.1	73384.1	33482.9	54873.8
	Student's t-Test (p-value) - wt		0.776038	0.0262375	0.000407861	3.29809e-12	4.14721e-12
	% WT	100	99.7676	98.0697	94.6436	92.914	87.6868
	Std Dev (%)	1.5006	2.30199	2.66643	5.31301	2.42417	3.97286

## Sheet: Figure 1D`
	Figure 1D'	ADULT WING - WING BLADE AREA - 29 ⁰C - males
		tub-gal80ts, nub> GFP-i (wt)	tub-gal80ts, nub> dpp-i 25782	tub-gal80ts,nub> dpp-i 33628	tub-gal80ts,nub> dpp-i 33767	tub-gal80ts,nub> dpp-i 33618	tub-gal80ts,nub> dpp-i 36779
		Wing blade (µm2)	Wing blade (µm2)	Wing blade (µm2)	Wing blade (µm2)	Wing blade (µm2)	Wing blade (µm2)
	n	15	17	17	18	16	16
	Average	1.05448e+06	67855.3	36839.1	13582.7	17150.4	11274.1
	Std Dev	23953.8	7312.83	2958.31	1548.32	2429.35	2661.48
	Student's t-Test (p-value) - wt		1.02015e-45	1.21313e-46	1.04148e-48	3.16872e-45	2.77666e-45
	% WT	100	6.43495	3.49357	1.2881	1.62643	1.06916
	Std Dev (%)	2.27162	0.6935	0.280547	0.146833	0.230383	0.252397
