# Supplementary material for: Boundary Dpp promotes growth of medial and lateral regions of the Drosophila wing
Source: eLife. 2017 Jul 4;6:e22013. doi: 10.7554/eLife.22013 (PMC5560857; doi:10.7554/eLife.22013)
Supplement: Figure 2—source data 1. — This file contains numerical data on tissue size and cell size, and width and length quantifications of Figure 2. DOI: http://dx.doi.org/10.7554/eLife.22013.006 [file elife-22013-fig2-data1.xlsx]

## Sheet: Figure 2C
	Figure 2C	ADULT WING - AREA - males
		TS 1						TS 2						TS 3						TS 4							TS 5							TS 6
		tub-gal80ts,nub> GFP-i (wt)			tub-gal80ts,nub> dpp-i 36779			tub-gal80ts,nub> GFP-i (wt)			tub-gal80ts,nub> dpp-i 36779			tub-gal80ts,nub> GFP-i (wt)			tub-gal80ts,nub> dpp-i 36779			tub-gal80ts,nub> GFP-i (wt)			tub-gal80ts,nub> dpp-i 36779				tub-gal80ts,nub> GFP-i (wt)			tub-gal80ts,nub> dpp-i 36779				tub-gal80ts,nub> GFP-i (wt)			tub-gal80ts,nub> dpp-i 36779
		Wing blade (µm2)	Anterior (µm2)	Posterior (µm2)	Wing blade (µm2)	Anterior (µm2)	Posterior (µm2)	Wing blade (µm2)	Anterior (µm2)	Posterior (µm2)	Wing blade (µm2)	Anterior (µm2)	Posterior (µm2)	Wing blade (µm2)	Anterior (µm2)	Posterior (µm2)	Wing blade (µm2)	Anterior (µm2)	Posterior (µm2)	Wing blade (µm2)	Anterior (µm2)	Posterior (µm2)	Wing blade (µm2)	Anterior (µm2)	Posterior (µm2)		Wing blade (µm2)	Anterior (µm2)	Posterior (µm2)	Wing blade (µm2)	Anterior (µm2)	Posterior (µm2)		Wing blade (µm2)	Anterior (µm2)	Posterior (µm2)	Wing blade (µm2)	Anterior (µm2)	Posterior (µm2)
	n	19	19	19	16	16	16	18	18	18	17	17	17	20	20	20	18	18	18	18	18	18	22	22	22		19	19	19	20	20	20		18	18	18	23	23	23
	Average	1.41503e+06	692227	722805	1.31612e+06	651851	664266	1.34803e+06	657234	690794	897771	440788	456983	1.29191e+06	630259	661730	617451	281597	335855	1.26704e+06	617559	649483	368119	137676	230443		1.17312e+06	572306	600810	227094	80478.8	146615		1.1028e+06	532204	570600	50353.2	4521.06	45832.1
	Std Dev	52746	30113.4	24718.6	57105.8	31796.6	35000.4	92025.4	51326.6	42291.1	147334	67431.8	82248.7	49395.6	29597.5	22463.3	177870	89116.5	91643.7	48595.9	29132.2	22357.6	104434	49958.5	56610.9		79049.4	44181.6	36195.4	63849.7	32600	34701		27159.5	16547.9	14907.9	24262.3	4495.01	20132.3
	Student's t-Test (p-value) - wt				7.12291e-06	0.000510789	1.83018e-06				1.74386e-12	2.73491e-12	3.14392e-12				1.47124e-17	9.52093e-18	5.24088e-17				7.16626e-30	5.65285e-31	8.25258e-28					1.58805e-32	6.15831e-32	4.65482e-32					3.63948e-53	4.27546e-55	2.66608e-47
	Student's t-Test (p-value) - A vs P					0.18457						0.812074						0.198496						5.52277e-06							1.46503e-06							2.40993e-11
	% WT	100	100	100	93.0097	94.1672	91.9012	100	100	100	66.5988	67.0671	66.1533	100	100	100	47.7937	44.6795	50.7541	100	100	100	29.0534	22.2936	35.481		100	100	100	19.3582	14.0622	24.403		100	100	100	4.56593	0.849497	8.03228
	Std Dev (%)	3.72755	4.35022	3.41981	4.03566	4.59338	4.8423	6.50342	7.80948	6.1221	10.9296	10.2599	11.9064	3.82346	4.69608	3.39463	13.7679	14.1397	13.8491	3.83538	4.71732	3.44237	8.24235	8.08968	8.7163		6.73841	7.71992	6.02444	5.44274	5.69626	5.77571		2.46277	3.10932	2.61268	2.20005	0.844603	3.52827

## Sheet: Figure 2D
	Figure 2D	ADULT WING - DISTANCE - males
		TS 1				TS 2				TS 3				TS 4				TS 5				TS 6
		tub-gal80ts,nub> GFP-i (wt)		tub-gal80ts,nub> dpp-i 36779		tub-gal80ts,nub> GFP-i (wt)		tub-gal80ts,nub> dpp-i 36779		tub-gal80ts,nub> GFP-i (wt)		tub-gal80ts,nub> dpp-i 36779		tub-gal80ts,nub> GFP-i (wt)		tub-gal80ts,nub> dpp-i 36779		tub-gal80ts,nub> GFP-i (wt)		tub-gal80ts,nub> dpp-i 36779		tub-gal80ts,nub> GFP-i (wt)		tub-gal80ts,nub> dpp-i 36779
		Length (µm)	Width (µm)	Length (µm)	Width (µm)	Length (µm)	Width (µm)	Length (µm)	Width (µm)	Length (µm)	Width (µm)	Length (µm)	Width (µm)	Length (µm)	Width (µm)	Length (µm)	Width (µm)	Length (µm)	Width (µm)	Length (µm)	Width (µm)	Length (µm)	Width (µm)	Length (µm)	Width (µm)
	n	19	19	16	16	18	18	17	17	19	19	18	18	18	18	22	22	19	19	20	20	19	19	23	23
	Average	1700.98	972.483	1631.3	966.096	1680.4	949.399	1309.03	799.156	1642.36	920.055	1118.97	656.488	1594.15	903.025	851.729	519.811	1556.87	877.016	640.787	436.336	1514.92	855.496	250.261	203.938
	Std Dev	33.459	18.6535	56.868	24.6475	31.9931	18.85	134.065	66.7118	27.0228	18.353	155.561	97.7992	21.2834	16.4973	150.501	56.6093	22.3052	16.149	110.092	43.1933	32.2719	16.508	75.4145	56.7973
	Student's t-Test (p-value) - wt			7.92234e-05	0.389492			5.23744e-13	1.31205e-10			1.96025e-16	1.74405e-13			2.66558e-22	9.5382e-27			3.27117e-30	2.24347e-33			5.76745e-43	4.49859e-37
	Student's t-Test (p-value) - L vs W			0.00263281				0.0231879				0.341923				0.0948382				5.7674e-05				0.000336382
	% WT	100	100	95.9031	99.3432	100	100	77.9002	84.1749	100	100	68.1316	71.3531	100	100	53.4285	57.5633	100	100	41.1586	49.7524	100	100	16.5198	23.8386
	Std Dev (%)	1.96704	1.91813	3.34324	2.53449	1.90391	1.98546	7.97816	7.02674	1.64536	1.99477	9.4718	10.6297	1.3351	1.82689	9.44085	6.26885	1.43269	1.84136	7.07138	4.92503	2.13028	1.92963	4.97813	6.63911

## Sheet: Figure 2E
	Figure 2E	ADULT WING - CELL SIZE - males
		TS 1				TS 2				TS 3
		tub-gal80ts,nub> GFP-i (wt)		tub-gal80ts,nub> dpp-i 36779		tub-gal80ts,nub> GFP-i (wt)		tub-gal80ts,nub> dpp-i 36779		tub-gal80ts,nub> GFP-i (wt)		tub-gal80ts,nub> dpp-i 36779
		#cell/ROI	cell size (µm2)	#cell/ROI	cell size (µm2)	Length (µm)	Width (µm)	Length (µm)	Width (µm)	Length (µm)	Width (µm)	Length (µm)	Width (µm)
	n	34	34	30	30	34	34	30	30	30	30	38	38
	Average	54.6765	149.644	55.6	147.172	55.3824	147.691	54.8065	149.855	55.3667	147.745	55.3158	148.048
	Std Dev	2.0408	5.56322	2.14315	5.67078	1.80931	4.82647	3.23931	8.34009	1.86591	5.08725	2.67223	6.77869
	Student's t-Test (p-value) - wt				0.0836368				0.202267				0.844284
	% WT		100		98.3478		100		101.465		100		100.205
	Std Dev (%)		3.71764		3.78952		3.26795		5.64699		3.44326		4.58809
		ROI size (µm2) = 8171
