# Supplementary material for: Boundary Dpp promotes growth of medial and lateral regions of the Drosophila wing
Source: eLife. 2017 Jul 4;6:e22013. doi: 10.7554/eLife.22013 (PMC5560857; doi:10.7554/eLife.22013)
Supplement: Figure 4—source data 1. — This file contains numerical data on tissue size quantifications of Figure 4. DOI: http://dx.doi.org/10.7554/eLife.22013.010 [file elife-22013-fig4-data1.xlsx]

## Sheet: Figure 4C
	Figure 4C	WING PRIMORDIA - WING POUCH AREA
		18 ⁰C		12h		24h		36h		48h		29 ⁰C
		tub-gal80ts,dpp> GFP (wt)	tub-gal80ts,dpp> dpp-i 36779	tub-gal80ts,dpp> GFP (wt)	tub-gal80ts,dpp> dpp-i 36779	tub-gal80ts,dpp> GFP (wt)	tub-gal80ts,dpp> dpp-i 36779	tub-gal80ts,dpp> GFP (wt)	tub-gal80ts,dpp> dpp-i 36779	tub-gal80ts,dpp> GFP (wt)	tub-gal80ts,dpp> dpp-i 36779	tub-gal80ts,dpp> GFP (wt)	tub-gal80ts,dpp> dpp-i 36779
		Wing pouch (µm2)	Wing pouch (µm2)	Wing pouch (µm2)	Wing pouch (µm2)	Wing pouch (µm2)	Wing pouch (µm2)	Wing pouch (µm2)	Wing pouch (µm2)	Wing pouch (µm2)	Wing pouch (µm2)	Wing pouch (µm2)	Wing pouch (µm2)
	n	36	36	44	36	55	58	55	49	58	49	81	55
	Average	29067.5	28414.4	31430	31242.8	26596	21076.7	26114.1	11111.3	29177.5	10377.3	24233.2	2998.56
	Std Dev	5956.14	6199.74	3925.1	3788.63	5353.5	4555.65	4889.16	3650.98	6454.46	3291.69	6454.13	1035.97
	Student's t-Test (p-value) - wt		0.611806		0.815589		6.41124e-08		1.36661e-32		1.0067e-42		2.283e-46
	normalized WT	1	0.977531	1	0.994044	1	0.792477	1	0.425492	1	0.355662	1	0.123738
	Std Dev (normalized)	0.204907	0.213287	0.124884	0.120542	0.201289	0.17129	0.187223	0.139809	0.221213	0.112816	0.266335	0.0427502

## Sheet: Figure 4D
	Figure 4D	WING PRIMORDIA - WING DISC AREA
		18 ⁰C		12h		24h		36h		48h		29 ⁰C
		tub-gal80ts,dpp> GFP (wt)	tub-gal80ts,dpp> dpp-i 36779	tub-gal80ts,dpp> GFP (wt)	tub-gal80ts,dpp> dpp-i 36779	tub-gal80ts,dpp> GFP (wt)	tub-gal80ts,dpp> dpp-i 36779	tub-gal80ts,dpp> GFP (wt)	tub-gal80ts,dpp> dpp-i 36779	tub-gal80ts,dpp> GFP (wt)	tub-gal80ts,dpp> dpp-i 36779	tub-gal80ts,dpp> GFP (wt)	tub-gal80ts,dpp> dpp-i 36779
		Wing disc (µm2)	Wing disc (µm2)	Wing disc (µm2)	Wing disc (µm2)	Wing disc (µm2)	Wing disc (µm2)	Wing disc (µm2)	Wing disc (µm2)	Wing disc (µm2)	Wing disc (µm2)	Wing disc (µm2)	Wing disc (µm2)
	n	36	36	44	36	55	58	55	49	58	49	81	55
	Average	138193	141109	141905	139664	134587	123809	122850	74488.3	134807	76959.3	122458	56729.9
	Std Dev	26266.8	22092.8	17266.2	15927	22258.1	20304.2	17818.4	18441.3	22842.6	16443.9	27557.2	14613.7
	Student's t-Test (p-value) - wt		0.611806		0.516712		0.0104618		1.25542e-24		5.13849e-33		1.70441e-32
	normalized WT	1	1.0211	1	0.98421	1	0.91992	1	0.606335	1	0.570885	1	0.46326
	Std Dev (normalized)	0.190073	0.159869	0.121674	0.112237	0.165382	0.150863	0.145042	0.150112	0.169447	0.121981	0.225034	0.119337
