# Supplementary material for: Boundary Dpp promotes growth of medial and lateral regions of the Drosophila wing
Source: eLife. 2017 Jul 4;6:e22013. doi: 10.7554/eLife.22013 (PMC5560857; doi:10.7554/eLife.22013)
Supplement: Figure 4—figure supplement 3—source data 1. — This file contains numerical data on tissue size quantifications of Figure 4—figure supplement 3. DOI: http://dx.doi.org/10.7554/eLife.22013.014 [file elife-22013-fig4-figsupp3-data1.xlsx]

## Sheet: Figure 4 S3 B
	Figure 4 figure supplement 3 B	WING POUCH AREA - 48h 29 ⁰C
		tub-gal80ts, dpp> GFP (wt)	tub-gal80ts, dpp> dpp-i 36779	tub-gal80ts, dpp> dpp-i 33618	tub-gal80ts, dpp> dpp-i 33767	tub-gal80ts, dpp> dpp-i 25782
		Wing pouch (µm2)	Wing pouch (µm2)	Wing pouch (µm2)	Wing pouch (µm2)	Wing pouch (µm2)
	n	33	28	24	25	31
	Average	27054.3	7238.79	8200.29	8540.16	11999.7
	Std Dev	7200.47	1992.37	1961.04	2565.21	3100.85
	Student's t-Test (p-value) - wt		1.52215e-20	1.16482e-17	1.72674e-17	8.82706e-16
	% WT	100	26.7565	30.3105	31.5667	44.354
	Std Dev (%)	26.6149	7.36434	7.24854	9.48171	11.4616

## Sheet: Figure 4 S3 C
	Figure 4 figure supplement 3 C	WING DISC AREA - 48h 29 ⁰C
		tub-gal80ts, dpp> GFP (wt)	tub-gal80ts, dpp> dpp-i 36779	tub-gal80ts, dpp> dpp-i 33618	tub-gal80ts, dpp> dpp-i 33767	tub-gal80ts, dpp> dpp-i 25782
		Wing disc (µm2)	Wing disc (µm2)	Wing disc (µm2)	Wing disc (µm2)	Wing disc (µm2)
	n	33	28	24	25	31
	Average	125070	64038	68617.2	71256.9	83271
	Std Dev	25838.3	11419.1	12822.6	18672.6	11816.8
	Student's t-Test (p-value) - wt		8.35728e-17	9.86118e-14	3.68919e-12	1.56993e-11
	% WT	100	51.2019	54.8632	56.9738	66.5797
	Std Dev (%)	20.6591	9.13023	10.2524	14.9297	9.44818

## Sheet: Figure 4 S3 D
	Figure 4 figure supplement 3 C	ANTERIOR vs POSTERIOR WING POUCH AREA - 48h 29 ⁰C
		tub-gal80ts, dpp> GFP (wt)		tub-gal80ts, dpp> dpp-i 36779		tub-gal80ts, dpp> dpp-i 33618		tub-gal80ts, dpp> dpp-i 33767		tub-gal80ts, dpp> dpp-i 25782
		Anterior (µm2)	Posterior (µm2)	Anterior (µm2)	Posterior (µm2)	Anterior (µm2)	Posterior (µm2)	Anterior (µm2)	Posterior (µm2)	Anterior (µm2)	Posterior (µm2)
	n	33	33	28	28	24	24	25	25	31	31
	Average	17143.8	9910.45	3252.14	3986.64	3786.75	4413.54	3707.88	4832.28	5891.03	6108.65
	Std Dev	4578.65	2725.67	1015.36	1059.71	1045.13	961.312	1208.42	1391.98	1862.75	1376.01
	Student's t-Test (p-value) - wt			9.49222e-23	4.97837e-21	9.01275e-20	2.06407e-18	2.63152e-20	5.16114e-18	6.05623e-19	2.38774e-09
	Student's t-Test (p-value) - A vs P			0.0105864		0.0358212		0.00372021		4.4292e-12
	% WT	100	100	18.9697	40.2266	22.0881	44.5342	21.628	48.7594	34.3624	61.6384
	Std Dev (%)	26.7072	27.503	5.92259	10.6929	6.09623	9.69998	7.04873	14.0456	10.8654	13.8844
