# Supplementary material for: Boundary Dpp promotes growth of medial and lateral regions of the Drosophila wing
Source: eLife. 2017 Jul 4;6:e22013. doi: 10.7554/eLife.22013 (PMC5560857; doi:10.7554/eLife.22013)
Supplement: Figure 5—source data 1. — This file contains numerical data on tissue size quantifications of Figure 5. DOI: http://dx.doi.org/10.7554/eLife.22013.016 [file elife-22013-fig5-data1.xlsx]

## Sheet: Figure 5B
	Figure 5B	WING PRIMORDIA - WING POUCH AREA
		18 ⁰C - L2/L3		12h - early L3		24h - mid L3		36h - late L3		48h - wandering L3
		tub-gal80ts,dpp> GFP (wt)	tub-gal80ts,dpp> dpp-i 36779	tub-gal80ts,dpp> GFP (wt)	tub-gal80ts,dpp> dpp-i 36779	tub-gal80ts,dpp> GFP (wt)	tub-gal80ts,dpp> dpp-i 36779	tub-gal80ts,dpp> GFP (wt)	tub-gal80ts,dpp> dpp-i 36779	tub-gal80ts,dpp> GFP (wt)	tub-gal80ts,dpp> dpp-i 36779
		Wing pouch (µm2)	Wing pouch (µm2)	Wing pouch (µm2)	Wing pouch (µm2)	Wing pouch (µm2)	Wing pouch (µm2)	Wing pouch (µm2)	Wing pouch (µm2)	Wing pouch (µm2)	Wing pouch (µm2)
	n	25	22	25	27	45	34	33	40	37	29
	Average	2399.37	2347.34	10175.6	6965.28	27379.3	10238.1	41896.2	14994.4	50899.9	15202
	Std Dev	423.669	232.357	2543.41	1647.17	4486.02	2646.6	6729.57	5595.78	6839.97	2793.89
	Student's t-Test (p-value) - wt		0.617964		1.58476e-06		5.12506e-29		1.63438e-27		1.0067e-42
	fold increase (wt-L2/L3)	1	0.978316	4.24094	2.90296	11.411	4.26699	17.4613	6.24933	21.2139	6.33582
	Std Dev (f.i.)	0.176575	0.0968408	1.06003	0.686502	1.86967	1.10304	2.80472	2.33219	2.85074	1.16443

## Sheet: Figure 5C
	Figure 5C	WING PRIMORDIA - WING DISC AREA
		18 ⁰C - L2/L3		12h - early L3		24h - mid L3		36h - late L3		48h - wandering L3
		tub-gal80ts,dpp> GFP (wt)	tub-gal80ts,dpp> dpp-i 36779	tub-gal80ts,dpp> GFP (wt)	tub-gal80ts,dpp> dpp-i 36779	tub-gal80ts,dpp> GFP (wt)	tub-gal80ts,dpp> dpp-i 36779	tub-gal80ts,dpp> GFP (wt)	tub-gal80ts,dpp> dpp-i 36779	tub-gal80ts,dpp> GFP (wt)	tub-gal80ts,dpp> dpp-i 36779
		Wing disc (µm2)	Wing disc (µm2)	Wing disc (µm2)	Wing disc (µm2)	Wing disc (µm2)	Wing disc (µm2)	Wing disc (µm2)	Wing disc (µm2)	Wing disc (µm2)	Wing disc (µm2)
	n	25	22	25	27	45	34	33	40	37	29
	Average	8826.79	9214.83	32794.7	26752.2	77615.2	43725.9	117556	72080.9	149355	93952.2
	Std Dev	1992.03	1024.11	6426.58	5659	11145.8	9374.39	17232.6	18116.3	18277.3	13952.3
	Student's t-Test (p-value) - wt		0.424213		0.000719831		5.05876e-21		4.50245e-16		5.13849e-33
	fold increase (wt-L2/L3)	1	1.04396	3.71536	3.0308	8.79314	4.95377	13.3181	8.16615	16.9207	10.644
	Std Dev (f.i.)	0.22568	0.116022	0.728076	0.641116	1.26272	1.06204	1.95231	2.05242	2.07066	1.58068
