# Supplementary material for: Boundary Dpp promotes growth of medial and lateral regions of the Drosophila wing
Source: eLife. 2017 Jul 4;6:e22013. doi: 10.7554/eLife.22013 (PMC5560857; doi:10.7554/eLife.22013)
Supplement: Figure 6—source data 1. — This file contains numerical data on tissue size and EGFP/RFP ratio quantifications of Figure 6. DOI: http://dx.doi.org/10.7554/eLife.22013.019 [file elife-22013-fig6-data1.xlsx]

## Sheet: Figure 6C
	Figure 6C	WING PRIMORDIA - AREA
		24h						36h						48h
		tub-gal80ts,dpp> RFP, FLP, ubi>>EGFP (wt)			tub-gal80ts,dpp> RFP, FLP, ubi>>EGFP , dpp-i 36779			tub-gal80ts,dpp> RFP, FLP, ubi>>EGFP (wt)			tub-gal80ts,dpp> RFP, FLP, ubi>>EGFP , dpp-i 36779			tub-gal80ts,dpp> RFP, FLP, ubi>>EGFP (wt)			tub-gal80ts,dpp> RFP, FLP, ubi>>EGFP , dpp-i 36779
		Wing pouch (µm2)	Anterior (µm2)	Posterior (µm2)	Wing pouch (µm2)	Anterior (µm2)	Posterior (µm2)	Wing pouch (µm2)	Anterior (µm2)	Posterior (µm2)	Wing blade (µm2)	Anterior (µm2)	Posterior (µm2)	Wing pouch (µm2)	Anterior (µm2)	Posterior (µm2)	Wing blade (µm2)	Anterior (µm2)	Posterior (µm2)
	n	20	20	20	24	24	24	22	22	22	33	33	33	28	28	28	25	25	25
	Average	39060.5	25278.4	13782.1	28265.4	17875.4	10390	44380.3	28294.3	16886.8	23955.1	12634.1	11321	35848.1	22533.4	13314.7	15126.8	7207.04	7919.8
	Std Dev	6360.63	4119.42	2544.29	4784.88	3670.84	2017.95	6803.01	4071.6	2416.86	5917.07	3121.03	2947.9	5612.42	3684.05	2621.95	2956.75	1993.77	1546.14
	Student's t-Test (p-value) - wt				9.86268e-08	1.46219e-07	1.32329e-05				1.82304e-16	4.3361e-22	1.21551e-09				2.27707e-22	1.25401e-23	5.97247e-13
	% WT	100	100	100	72.3632	70.7141	75.3878	100	100	100	53.9768	44.6523	67.0405	100	100	100	42.197	31.9838	59.4814
	Std Dev (%)	16.284	16.2962	18.4608	12.2499	14.5217	14.6418	15.3289	14.3902	14.3121	13.3326	11.0306	17.4568	15.6561	16.3493	19.6921	8.24798	8.84809	11.6122
						]

## Sheet: Figure 6D
	Figure 6D	WING PRIMORDIA - EGFP/RFP ratio
		24h				36h				48h
		tub-gal80ts,dpp> RFP, FLP, ubi>>EGFP (wt)		tub-gal80ts,dpp> RFP, FLP, ubi>>EGFP , dpp-i		tub-gal80ts,dpp> RFP, FLP, ubi>>EGFP (wt)		tub-gal80ts,dpp> RFP, FLP, ubi>>EGFP , dpp-i		tub-gal80ts,dpp> RFP, FLP, ubi>>EGFP (wt)		tub-gal80ts,dpp> RFP, FLP, ubi>>EGFP , dpp-i
		EGFP/RFP ratio		EGFP/RFP ratio		EGFP/RFP ratio		EGFP/RFP ratio		EGFP/RFP ratio		EGFP/RFP ratio
	n	20		24		22		33		28		25
	Average	1.34		1.24		1.60128		1.21952		2.35386		1.37889
	Std Dev	0.08		0.09		0.260647		0.0715912		0.290532		0.162762
	Student's t-Test (p-value) - wt			0.000181329				3.76636e-11				1.80083e-08
						]

## Sheet: Figure 6E
	Figure 6E	WING PRIMORDIA - AREA
		24h						36h						48h
		tub-gal80ts,dpp> RFP, FLP, ubi>>EGFP (wt)			tub-gal80ts,dpp> RFP, FLP, ubi>>EGFP , dpp-i 36779			tub-gal80ts,dpp> RFP, FLP, ubi>>EGFP (wt)			tub-gal80ts,dpp> RFP, FLP, ubi>>EGFP , dpp-i 36779			tub-gal80ts,dpp> RFP, FLP, ubi>>EGFP (wt)			tub-gal80ts,dpp> RFP, FLP, ubi>>EGFP , dpp-i 36779
		RFP (µm2)	EGFP (µm2)	no EGFP (µm2)	RFP (µm2)	EGFP (µm2)	no EGFP (µm2)	RFP (µm2)	EGFP (µm2)	no EGFP (µm2)	RFP (µm2)	EGFP (µm2)	no EGFP (µm2)	RFP (µm2)	EGFP (µm2)	no EGFP (µm2)	RFP (µm2)	EGFP (µm2)	no EGFP (µm2)
	n	20	20	20	24	24	24	22	22	22	33	33	33	28	28	28	25	25	25
	Average	6883.07	9187.06	16091.3	5826.03	7140.16	10735.2	9367.61	14864.4	13429.9	6004.08	7312.05	5322.01	6579.02	14588.5	7944.87	3648.32	4953.25	2253.79
	Std Dev	1203.07	1437	2764.41	1453.02	1553.61	2404.99	1090.77	2089.3	4503.7	1299.05	1627.11	2221.17	1835.13	2134.99	3049.64	1409.7	1583.3	1013.73
	Student's t-Test (p-value) - wt				0.0129931	5.28069e-05	2.2064e-08				8.11811e-14	9.05633e-21	4.59422e-12				2.58397e-08	1.70805e-22	9.19598e-12
	% WT	100	100	100	84.6429	77.7197	66.7144	100	100	100	64.094	49.1916	39.6282	100	100	100	55.4539	33.9531	28.3679
	Std Dev (%)	17.4786	15.6416	17.1795	21.11	16.9108	14.9459	11.644	14.0557	33.535	13.8675	10.9463	16.539	27.8936	14.6347	38.385	21.4272	10.8531	12.7595
						]
