# Supplementary material for: Boundary Dpp promotes growth of medial and lateral regions of the Drosophila wing
Source: eLife. 2017 Jul 4;6:e22013. doi: 10.7554/eLife.22013 (PMC5560857; doi:10.7554/eLife.22013)
Supplement: Figure 7—source data 1. — This file contains numerical data on clone size and number of cells per clone quantifications of Figure 7. DOI: http://dx.doi.org/10.7554/eLife.22013.021 [file elife-22013-fig7-data1.xlsx]

## Sheet: Figure 7B
	Figure 7B	WING PRIMORDIA - CLONE AREA						WING PRIMORDIA - CELLS/CLONE
		hsFLP,FRT19 RFP;tub-gal80ts,dpp> EGFP-i (wt)			hsFLP,FRT19 RFP;tub-gal80ts,dpp> dpp-i 36779			hsFLP,FRT19 RFP;tub-gal80ts,dpp> EGFP-i (wt)		hsFLP,FRT19 RFP;tub-gal80ts,dpp> EGFP-i (wt)
		Wing pouch (a.u.)	Anterior (a.u.)	Posterior (a.u.)	Wing pouch (µm2)	Anterior (µm2)	Posterior (µm2)	Cells/clone		Cells/clone
	n	184	101	83	82	40	42	24		26
	Average	143.74	153.263	147.699	65.8979	55.7143	73.8003	38.9231		18.4297
	Std Dev	57.6686	67.555	60.633	30.5	24.4731	31.3333	5.52214		8.8131
	Student's t-Test (p-value) - wt				4.02221e-36	5.09585e-21	1.01676e-20			3.62158e-08
	Student's t-Test (p-value) - A vs P					0.01239
	% WT	100	100	100	45.8453	36.3522	49.9667	100		47.349
	Std Dev (%)	40.1202	44.078	41.0518	21.2189	15.9681	21.2143	14.1873		22.6424

## Sheet: Figure 7C
	Figure 7C	WING PRIMORDIA - CLONE AREA
		hsFLP,FRT19 RFP;tub-gal80ts,dpp> EGFP-i (wt)		hsFLP,FRT19 RFP;tub-gal80ts,dpp> dpp-i 36779
		Medial (a.u.)	Lateral (a.u.)	Medial (a.u.)	Lateral (a.u.)
	n	65	23	54	27
	Average	150.372	166.625	62.9839	65.0479
	Std Dev	78.6279	71.0201	36.0642	22.6262
	Student's t-Test (p-value) - wt			1.74502e-22	2.90276e-14
	Student's t-Test (p-value) - L vs W			0.293562
	% WT	100	100	41.8853	43.2579
	Std Dev (%)	52.2888	42.6228	23.9833	15.0468

## Sheet: Figure 7D
	Figure 7D	WING PRIMORDIA - CLONE AREA
		hsFLP,FRT19 RFP;tub-gal80ts,dpp> EGFP-i (wt)		hsFLP,FRT19 RFP;tub-gal80ts,dpp> dpp-i 36779
	n	Hinge/Body wall (a.u.)		Hinge/Body wall (a.u.)
	Average	65		38
	Std Dev	218.025		175.048
	Student's t-Test (p-value) - wt	112.278		78.1
				0.000350483
	% WT	100		80.2881
	Std Dev (%)	51.4975		35.8216

## Sheet: Figure 7F
	Figure 7F	PUPAL WING - % CLONES - hsFLP; ubi>>GFP,tub-gal80ts; nub> EGFP-i (wt)
		Lateral (n)	Medial (n)	Lateral (%)	Medial (%)	Lateral (Cum. %)	Medial (Cum %.)
	1-2	118	242	27.6347	28.3041	27.6347	28.3041
	3-4	126	296	29.5082	34.6199	57.1429	62.924
	5-6	72	144	16.8618	16.8421	74.0047	79.7661
	7-8	48	92	11.2412	10.7602	85.2459	90.5263
	9-10	21	32	4.91803	3.74269	90.1639	94.269
	11-12	17	20	3.98126	2.33918	94.1452	96.6082
	>12	25	29	5.8548	3.39181	100	100
	n (total)	427	855
	Figure 7F'	PUPAL WING - % CLONES - hsFLP; ubi>>GFP,tub-gal80ts; nub> dpp-i 36779
		Lateral (n)	Medial (n)	Lateral (%)	Medial (%)	Lateral (Cum. %)	Medial (Cum %.)
	1-2	199	213	59.0504	52.7228	59.0504	52.7228
	3-4	111	130	32.9377	32.1782	91.9881	84.901
	5-6	21	37	6.23145	9.15842	98.2196	94.0594
	7-8	5	19	1.48368	4.70297	99.7033	98.7624
	9-10	1	3	0.296736	0.742574	100	99.505
	11-12	0	2	0	0.49505	100	100
	>12	0	0	0	0	100	100
	n (total)	337	404
