# Supplementary material for: Boundary Dpp promotes growth of medial and lateral regions of the Drosophila wing
Source: eLife. 2017 Jul 4;6:e22013. doi: 10.7554/eLife.22013 (PMC5560857; doi:10.7554/eLife.22013)
Supplement: Figure 8—source data 1. — This file contains numerical data on tissue size quantifications of Figure 8. DOI: http://dx.doi.org/10.7554/eLife.22013.024 [file elife-22013-fig8-data1.xlsx]

## Sheet: Figure 8C
	Figure 8 C	ADULT WING - WING BLADE AREA - 25 ⁰C - males
		nub> GFP (wt)	nub> GFP, dpp-i 36779	nub> dpp-i 36779, brk-i 2919	nub> dpp-i 36779, brk-i 2919, GFP	nub> dpp-i 36779, brk-i 2919, brk-i 51789
		Wing blade (µm2)	Wing blade (µm2)	Wing blade (µm2)	Wing blade (µm2)	Wing blade (µm2)
	n	19	17	19	21	30
	Average	1.11504e+06	23970.2	550429	511644	1.00421e+06
	Std Dev	51936.2	5073.5	99857.7	80363.1	52640.6
	Student's t-Test (p-value) - wt		2.19729e-41	2.24084e-22	6.7215e-27	3.82449e-09
	Student's t-Test (p-value) - GFP, dpp-i			1.74372e-21	2.70736e-24	3.19459e-49
	Student's t-Test (p-value) - dpp-i,brk-i,GFP			0.182101		6.06233e-30
	% WT	100	2.14972	49.3641	45.8857	90.0604
	Std Dev (%)	4.65779	0.455007	8.95554	7.2072	4.72097
