# Supplementary material for: Boundary Dpp promotes growth of medial and lateral regions of the Drosophila wing
Source: eLife. 2017 Jul 4;6:e22013. doi: 10.7554/eLife.22013 (PMC5560857; doi:10.7554/eLife.22013)
Supplement: Figure 8—figure supplement 1—source data 1. — This file contains numerical data on tissue size quantifications of Figure 8—figure supplement 1. DOI: http://dx.doi.org/10.7554/eLife.22013.026 [file elife-22013-fig8-figsupp1-data1.xlsx]

## Sheet: Figure 8 S1 C
	Figure 8 figure supplement 1 C	ADULT WING - WING BLADE AREA - 29 ⁰C - males
		rn> GFP (wt)	rn> GFP, dpp-i 36779	rn> dpp-i 36779, brk-i 2919	rn> dpp-i 36779, brk-i 2919, GFP	rn> dpp-i 36779, brk-i 2919, brk-i 51789
		Wing blade (µm2)	Wing blade (µm2)	Wing blade (µm2)	Wing blade (µm2)	Wing blade (µm2)
	n	12	19	12	20	12
	Average	1077884	21113.6	611500	587993	791446
	Std Dev	28931.5	6673.41	60620.7	76157	22574.8
	Student's t-Test (p-value) - wt		9.63447e-44	2.73002e-17	1.62277e-20	2.25339e-18
	Student's t-Test (p-value) - GFP, dpp-i			1.26184e-27	9.32406e-30	1.5742e-42
	Student's t-Test (p-value) - dpp-i,brk-i,GFP			0.310701		9.3078e-11
	% WT	100	1.9588	56.7315	54.5507	73.4259
	Std Dev (%)	2.6841	0.619121	5.62405	7.06542	2.09436
