# Supplementary material for: Boundary Dpp promotes growth of medial and lateral regions of the Drosophila wing
Source: eLife. 2017 Jul 4;6:e22013. doi: 10.7554/eLife.22013 (PMC5560857; doi:10.7554/eLife.22013)
Supplement: Figure 8—figure supplement 2—source data 1. — This file contains numerical data on tissue size quantifications of Figure 8—figure supplement 2. DOI: http://dx.doi.org/10.7554/eLife.22013.028 [file elife-22013-fig8-figsupp2-data1.xlsx]

## Sheet: Figure 8 S2 B
	Figure 8 Figure supplement 2 B	ADULT WING - WING BLADE AREA - 25 ⁰C - males
		nub> GFP (wt)	nub> dally	nub> dally-i 33952	nub> dally-i 14136
		Wing blade (µm2)	Wing blade (µm2)	Wing blade (µm2)	Wing blade (µm2)
	n	17	12	15	14
	Average	1.34406e+06	1.56748e+06	1.14789e+06	1.09783e+06
	Std Dev	34257.5	39945.7	39183.9	64680
	Student's t-Test (p-value) - wt		2.11177e-15	1.43238e-15	4.21416e-14
	% WT	100	116.622	85.4045	81.6799
	Std Dev (%)	2.5488	2.972	2.91533	4.81227
